# Supplementary material for: Identification of Differentially Expressed Non-coding RNA in Porcine Alveolar Macrophages from Tongcheng and Large White Pigs Responded to PRRSV
Source: Sci Rep. 2018 Oct 23;8:15621. doi: 10.1038/s41598-018-33891-0 (PMC6199292; doi:10.1038/s41598-018-33891-0)
Supplement: Supplementary file 2 — Dataset2 [file 41598_2018_33891_MOESM2_ESM.xlsx]

## Sheet: Table S2
Table S2A DEmiRNAs identified in PAMs of TC pigs infected with PRRSV in vivo.
Table S2B DEmiRNAs identified in PAMs of LW pigs infected with PRRSV in vivo.
Table S2C DEmiRNAs identified in control group of two breeds.
Table S2D DEmiRNAs identified in PRRSV infection group of two breeds.

## Sheet: Table S2A
Table S2A DEmiRNAs identified in PAMs of TC pigs infected with PRRSV in vivo.
miRNA_ID	TC_CON	TC_INF	log2FC	p value
ssc-miR-106a	122	668	2.676	0.00228941
ssc-miR-125a	332	854	2.121	0.0269022
ssc-miR-130a	14	101	2.814	0.0112259
ssc-miR-1343	956	261	-1.78	0.0331172
ssc-miR-146b	427953	141325	-1.998	0.020855
ssc-miR-181a	7719	31579	1.844	0.0139143
ssc-miR-181b	1144	8258	2.527	0.00205167
ssc-miR-18b	2	12	2.646	0.0332936
ssc-miR-196b-5p	0	5	5.489	0.00286278
ssc-miR-199a-3p	890	1107	3.018	0.0311177
ssc-miR-199b-3p	890	1107	3.018	0.031209
ssc-miR-199b-5p	562	568	3.123	0.045095
ssc-miR-20b	162	1037	2.726	0.00164929
ssc-miR-221-3p	980	4250	2.359	0.00387111
ssc-miR-296-3p	184	21	-2.991	0.00134653
ssc-miR-30d	134043	33513	-1.673	0.030388
ssc-miR-31	121	332	2.394	0.0255193
ssc-miR-335	38	383	2.776	0.00331055
ssc-miR-34c	6527	17575	1.761	0.0256513
ssc-miR-363	940	4773	1.821	0.0401626
ssc-miR-378	247047	35998	-2.683	0.00101375
ssc-miR-378b-3p	18283	6733	-1.603	0.0392831
ssc-miR-423-3p	25106	5223	-1.66	0.0475181
ssc-miR-4332	4	18	2.972	0.045275
ssc-miR-451	4503	60331	3.773	1.60651e-05
ssc-miR-455-3p	16	33	3.283	0.0350958
ssc-miR-455-5p	46	117	1.811	0.0438449
ssc-miR-486	44	401	2.664	0.0173569
ssc-miR-532-5p	110302	13728	-2.263	0.0167211
ssc-miR-582	150	13	-2.99	0.00180526
ssc-miR-676-3p	7	64	3.459	0.00187764
ssc-miR-7134-5p	299	62	-2.406	0.006014
ssc-miR-7135-3p	38	2	-3.484	0.0111009
ssc-miR-7140-3p	1	26	4.436	0.00090934
ssc-miR-744	538	63	-2.56	0.00510347

## Sheet: Table S2B
Table S2B DEmiRNAs identified in PAMs of LW pigs infected with PRRSV in vivo.
miRNA_ID	LW_CON	LW_INF	log2FC	p value
ssc-let-7c	5105	2217	-1.203	0.00594431
ssc-let-7e	208	496	1.252	0.00184739
ssc-miR-100	687	2949	2.101	5.36803e-06
ssc-miR-106a	334	1291	1.949	0.000301859
ssc-miR-10a-3p	5	18	2.042	0.0073578
ssc-miR-10a-5p	857	2709	1.66	0.00332359
ssc-miR-125a	186	549	1.557	0.000358838
ssc-miR-1296-5p	15	2	-3.035	0.000174008
ssc-miR-1307	3733	1829	-1.029	0.017969
ssc-miR-130a	4	93	4.458	1.82249e-14
ssc-miR-130b	58	178	1.616	0.000361062
ssc-miR-132	39	166	2.082	2.29934e-05
ssc-miR-1343	662	196	-1.758	5.89021e-06
ssc-miR-142-5p	26399	87812	1.734	1.65031e-06
ssc-miR-144	9	72	2.99	0.00387343
ssc-miR-145-5p	113	35	-1.673	0.000790911
ssc-miR-146a-5p	5872	23713	2.014	7.46045e-06
ssc-miR-146b	411567	79879	-2.365	1.22839e-07
ssc-miR-148a-3p	189748	610127	1.685	0.000860939
ssc-miR-148a-5p	839	5069	2.596	2.4033e-06
ssc-miR-149	6	21	1.657	0.0071254
ssc-miR-151-5p	1498	734	-1.03	0.0120278
ssc-miR-152	4170	1861	-1.164	0.0151934
ssc-miR-155-3p	7	22	1.661	0.0256559
ssc-miR-181a	13956	43485	1.64	0.000145773
ssc-miR-181b	1852	12587	2.765	1.52679e-06
ssc-miR-181c	81	191	1.233	0.0100719
ssc-miR-182	301	751	1.316	0.00116952
ssc-miR-183	112	301	1.428	0.000248019
ssc-miR-1839-5p	256	126	-1.026	0.0268633
ssc-miR-185	24169	11380	-1.087	0.0015007
ssc-miR-18b	4	18	2.022	0.00786557
ssc-miR-190b	9	50	2.456	4.82532e-05
ssc-miR-192	73	209	1.515	0.000104565
ssc-miR-193a-5p	4866	1508	-1.69	0.00197732
ssc-miR-194a	51	125	1.301	0.00497569
ssc-miR-195	281	133	-1.076	0.00559259
ssc-miR-196b-5p	2	19	3.062	0.000123042
ssc-miR-199a-3p	106	431	2.026	9.93667e-08
ssc-miR-199a-5p	67	191	1.491	0.000397036
ssc-miR-199b-3p	106	431	2.026	1.01416e-07
ssc-miR-199b-5p	89	277	1.646	1.92501e-05
ssc-miR-204	13	39	1.625	0.00639313
ssc-miR-205	54	121	1.173	0.00552788
ssc-miR-20b	334	1798	2.429	1.31792e-05
ssc-miR-212	10	26	1.363	0.0355064
ssc-miR-221-3p	2250	9071	2.012	8.59549e-05
ssc-miR-221-5p	404	2261	2.485	7.95619e-07
ssc-miR-222	828	2929	1.822	0.000318452
ssc-miR-2320-5p	463	128	-1.849	0.000110978
ssc-miR-23b	5745	16553	1.527	0.000251404
ssc-miR-296-3p	157	20	-2.948	3.00308e-11
ssc-miR-30b-3p	133	45	-1.54	0.000255838
ssc-miR-30c-1-3p	71	31	-1.169	0.00456758
ssc-miR-30c-5p	18913	6675	-1.503	0.000177313
ssc-miR-30d	97085	29260	-1.73	1.28539e-06
ssc-miR-31	31	100	1.667	0.00421005
ssc-miR-326	83	41	-1.026	0.0119755
ssc-miR-328	177	51	-1.782	0.000129614
ssc-miR-331-3p	566	180	-1.655	1.24646e-05
ssc-miR-335	31	226	2.843	1.00588e-07
ssc-miR-339-3p	25	50	1.005	0.0212443
ssc-miR-339-5p	9107	4105	-1.15	0.0134779
ssc-miR-340	22906	8503	-1.43	7.27819e-05
ssc-miR-34c	3885	22061	2.506	1.80119e-09
ssc-miR-362	4551	1517	-1.585	0.00028157
ssc-miR-363	1990	9047	2.184	1.0286e-06
ssc-miR-365-3p	1502	296	-2.341	1.09259e-06
ssc-miR-374b-3p	73	37	-1.017	0.0138345
ssc-miR-423-3p	15955	5520	-1.531	0.000195488
ssc-miR-425-5p	20218	7875	-1.36	0.000443339
ssc-miR-429	77	200	1.382	0.000269898
ssc-miR-4332	0	37	6.416	7.9556e-10
ssc-miR-450a	2955	813	-1.862	0.00301342
ssc-miR-450b-5p	5122	1772	-1.531	0.00895508
ssc-miR-450c-5p	4007	863	-2.215	0.0006755
ssc-miR-451	1134	4203	1.89	0.00463463
ssc-miR-452	11	2	-2.499	0.00411214
ssc-miR-455-3p	6	31	2.31	0.000529754
ssc-miR-455-5p	28	152	2.443	1.18957e-06
ssc-miR-486	10	68	2.726	0.000397491
ssc-miR-499-3p	0	3	2.643	0.0349397
ssc-miR-500	3423	1214	-1.496	0.000478045
ssc-miR-504	195	14	-3.735	7.86239e-07
ssc-miR-505	1103	296	-1.896	1.17654e-05
ssc-miR-532-3p	1506	421	-1.838	3.67017e-05
ssc-miR-532-5p	51013	18607	-1.455	0.000345725
ssc-miR-542-3p	2412	894	-1.432	0.0187667
ssc-miR-664-3p	297	132	-1.172	0.00867457
ssc-miR-676-3p	9	40	2.161	9.19894e-05
ssc-miR-6782-3p	33	7	-2.17	0.00426559
ssc-miR-7	18345	50575	1.463	4.18954e-06
ssc-miR-708-5p	3	10	1.66	0.0290702
ssc-miR-7134-5p	540	66	-3.028	1.62058e-12
ssc-miR-7137-3p	16	36	1.136	0.0312888
ssc-miR-7137-5p	49	125	1.35	0.000870731
ssc-miR-7140-3p	0	29	7.883	1.01284e-05
ssc-miR-7140-5p	0	4	4.966	0.00319075
ssc-miR-744	470	78	-2.591	1.48943e-10
ssc-miR-7857-3p	3	19	2.693	0.000413563
ssc-miR-885-5p	2	16	2.832	0.000347835
ssc-miR-9	293	1865	2.668	1.33955e-08
ssc-miR-9-1	293	1865	2.668	1.41068e-08
ssc-miR-92b-3p	382	1245	1.704	0.000204527
ssc-miR-92b-5p	15	47	1.681	0.000750936
ssc-miR-96-5p	45	112	1.296	0.0027628
ssc-miR-9841-3p	11	206	4.167	1.86229e-12
ssc-miR-9851-3p	0	6	5.734	8.8078e-05
ssc-miR-9860-5p	34	12	-1.498	0.00395053
ssc-miR-99a	46676	20825	-1.164	0.00045938
ssc-miR-99b	142	599	2.073	2.95961e-07

## Sheet: Table S2C
Table S2C DEmiRNAs identified in control group of two breeds.
miRNA_ID	LW_CON	TC_CON	log2FC	p value
ssc-miR-10a-5p	829	13390	4.013	0.000200996
ssc-miR-126-3p	392	1172	1.578	0.0427667
ssc-miR-129a-5p	6	45	2.72	0.0342483
ssc-miR-133a-3p	0	7	3.975	0.0137503
ssc-miR-144	9	176	4.335	0.000880047
ssc-miR-148a-3p	183555	800119	2.124	0.0346371
ssc-miR-151-3p	8302	49119	2.565	0.0172691
ssc-miR-183	108	417	1.945	0.0307559
ssc-miR-184	2	20	3.169	0.0189029
ssc-miR-193a-5p	4707	1396	-1.753	0.020756
ssc-miR-199a-3p	102	1233	3.591	0.0058111
ssc-miR-199a-5p	65	568	3.117	0.0104267
ssc-miR-199b-3p	102	1233	3.591	0.00585972
ssc-miR-199b-5p	86	779	3.182	0.0167678
ssc-miR-206	0	4	3.231	0.0420469
ssc-miR-214	4	25	2.633	0.048644
ssc-miR-219a	33	361	3.47	0.00726054
ssc-miR-2320-3p	35	159	2.171	0.0267739
ssc-miR-30a-3p	585	3013	2.365	0.0185467
ssc-miR-30e-3p	1143	7998	2.807	0.00719107
ssc-miR-31	30	160	2.398	0.0272005
ssc-miR-378	77558	277412	1.839	0.0185603
ssc-miR-4332	0	5	3.713	0.0184145
ssc-miR-451	1097	5006	2.191	0.0260709
ssc-miR-486	10	50	2.344	0.0116713
ssc-miR-6782-3p	33	3	-3.426	0.002523
ssc-miR-7134-3p	4144	21403	2.369	0.0232607
ssc-miR-7135-3p	7	42	2.47	0.0449421
ssc-miR-885-3p	0	2	3.942	0.0274356
ssc-miR-9851-3p	0	2	4.179	0.0202357
ssc-miR-99b	138	903	2.712	0.00383328

## Sheet: Table S2D
Table S2D DEmiRNAs identified in PRRSV infection group of two breeds.
miRNA_ID	LW_INF	TC_INF	log2FC	p value
ssc-miR-10b	24	53	1.12	0.0432368
ssc-miR-122	1	8	2.743	0.0131579
ssc-miR-126-3p	345	1107	1.68	0.00413117
ssc-miR-126-5p	9	43	2.191	0.00240429
ssc-miR-139-5p	18	46	1.312	0.0284424
ssc-miR-144	60	316	2.406	0.0359405
ssc-miR-145-3p	8	31	1.976	0.00246
ssc-miR-145-5p	30	149	2.31	8.1754e-05
ssc-miR-190a	1	7	2.411	0.020216
ssc-miR-196b-5p	16	5	-1.738	0.0389977
ssc-miR-199a-3p	365	1142	1.646	0.00708298
ssc-miR-199a-5p	161	491	1.608	0.0111935
ssc-miR-199b-3p	365	1142	1.646	0.0070449
ssc-miR-199b-5p	235	586	1.317	0.0250053
ssc-miR-212	22	6	-1.791	0.0320326
ssc-miR-214	6	28	2.175	0.00225698
ssc-miR-221-5p	1926	708	-1.444	0.0246969
ssc-miR-24-2-5p	37	80	1.112	0.0395933
ssc-miR-31	85	342	2.004	0.0116263
ssc-miR-450b-5p	1499	619	-1.276	0.0331464
ssc-miR-451	3519	62240	4.145	3.40705e-05
ssc-miR-486	56	414	2.874	0.003992
ssc-miR-490-3p	5	26	2.418	0.0339187
ssc-miR-504	12	48	1.952	0.00323241
ssc-miR-545-3p	5	1	-2.526	0.0340941
ssc-miR-708-3p	10	28	1.448	0.0306758
ssc-miR-7135-3p	9	2	-2.216	0.0199552
ssc-miR-7135-5p	3	0	-4.859	0.0026496
ssc-miR-9841-3p	175	21	-3.041	0.000130406
ssc-miR-9858-5p	0	3	4.613	0.00408193
