# Supplementary material for: Identification of Differentially Expressed Non-coding RNA in Porcine Alveolar Macrophages from Tongcheng and Large White Pigs Responded to PRRSV
Source: Sci Rep. 2018 Oct 23;8:15621. doi: 10.1038/s41598-018-33891-0 (PMC6199292; doi:10.1038/s41598-018-33891-0)
Supplement: Supplementary file 3 — Dataset3 [file 41598_2018_33891_MOESM3_ESM.xlsx]

## Sheet: Table S1
Table S1A Primer Sequences for miRNA in qRT-PCR.
Table S1B Primer Sequences for lincRNA in qRT-PCR.

## Sheet: Table S1A
Table S1A Primer Sequences for miRNA in qRT-PCR.
Name	Primer (5’-3’)
miR-146b	RT: GTCGTATCCAGTGCGTGTCGTGGAGTCGGCAATTGCACTGGATACGACGCCTATG
	PF: GCGCGGTGAGAACTGAATT
	PR: CAGTGCGTGTCGTGGAGT
miR-335	RT: GTCGTATCCAGTGCGTGTCGTGGAGTCGGCAATTGCACTGGATACGACCATTTT
	PF: CGGGGTCAAGAGCAATAACGAA
	PR: GTGCGTGTCGTGGAGTCG
miR-9-1	RT: GTCGTATCCAGTGCGTGTCGTGGAGTCGGCAATTGCACTGGATACGACTCATACAG
	PF: GGCGTCTTTGGTTATCTAGCTG
	PR: CAGTGCGTGTCGTGGAGT
miR-378	RT: CTCAACTGGTGTCGTGGAGTCGGCAATTCAGTTGAGGCCTTCTG
	PF: GGGACTGGACTTGGAGT
	PR: CTCAACTGGTGTCGTGGAGTC
miR-532-5p	RT: CTCAACTGGTGTCGTGGAGTCGGCAATTCAGTTGAGACGGTCCT
	PF: GCTGGGCATGCCTTGAGT
	PR: CTCAACTGGTGTCGTGGAGTC
miR-451	RT: GTCGTATCCAGTGCAGGGTCCGAGGTATTCGCACTGGATACGACAACTCA
	PF: GCCCCAAACCGTTACCATTAC
	PR: AGTGCAGGGTCCGAGGT
novel_96	RT: GTCGTATCCAGTGCAGGGTCCGAGGTATTCGCACTGGATACGACACCACTC
	PF: AGGGAGAGAACGCGGTCTG
	PR: AGTGCAGGGTCCGAGGT
U6	PF: CTCGCTTCGGCAGCACA
	PR: AACGCTTCACGAATTTGCGT

## Sheet: Table S1B
Table S1B Primer Sequences for lincRNA in qRT-PCR.
Name	Primer (5'-3')
TCONS_00000726	PF: TGTGTTTCTGTCACCACCTCC
	PR: ATCTCCAGCCTCGCATCCT
TCONS_00019530	PF: CCTGTCCACACACACCAGAA
	PR: GCTGAGCCATTTGCAGACAC
TCONS_00027445	PF: CCTTGAATGAGGGCTTTCTCT
	PR: GGTGGCTAGACAATTTCTGTGTT
TCONS_00051204	PF: CCTGCTGCTCTTCCACATACTT
	PR: GACACCACAAATCAGAGGAACACT
TCONS_00055877	PF: TTGGCAAGGAATCGGCAGAG
	PR: CTCGGCGTCGGAGAAATGTC
TCONS_00057560	PF: GTCTCTTCTGAACACTCACGACAT
	PR: GCTCTATAATGCCTCTGCTCATCC
TCONS_00061823	PF: CCCAGCAGAGTGTTCTTAGCA
	PR: ACCTAGCCCTGGAGGGAGTA
TCONS_00074289	PF: CAGTAGGTTTGGTCCCGATTCA
	PR: GGTTCTCCTTGTTCCCACTTTCA
TCONS_00081462	PF: CCTCCACTCTCGTCCATCCATA
	PR: GGTCTCAGCAACAGTTAGGGTAAG
TCONS_00126927	PF: AGCCTGCAAACTCCCAGACTC
	PR: TCCCGTCTCCTGGTGCTTCT
TCONS_00126928	PF: GAAAAGCGATGATGCGGTCT
	PR: TCACGGTATCACACGGCAGC
TCONS_00140165	PF: CGGGGCTTTTGTCTGTTGCT
	PR: GGATGAAGGTGGGTGGTTGAT
TCONS_00141974	PF: GAAAGCAGCCAGGACAGCAG
	PR: TGCTGGCAATGCTGAGTGAG
TCONS_00146606	PF: TGAAACCACACGGGAAACACAT
	PR: GACAGACAGAGATCACGAAGCAG
TCONS_00146872	PF: GCAAGTCATTTGGGGGTCTCTAT
	PR: TGGGGAACAAGACTGATGAGGAC
TCONS_00146873	PF: CTGCTGCTACTTTCCCACATTTG
	PR: ACAGCCCAACATTCCCAAGAT
GAPDH	PF: CGTCCCTGAGACACGATGGT
	PR: GCCTTGACTGTGCCGTGGAAC
