# Supplementary material for: Identification of Differentially Expressed Non-coding RNA in Porcine Alveolar Macrophages from Tongcheng and Large White Pigs Responded to PRRSV
Source: Sci Rep. 2018 Oct 23;8:15621. doi: 10.1038/s41598-018-33891-0 (PMC6199292; doi:10.1038/s41598-018-33891-0)
Supplement: Supplementary file 4 — Dataset4 [file 41598_2018_33891_MOESM4_ESM.xlsx]

## Sheet: Table S3
Table S3 Prediction of directly targeting PRRSV genome in common DEmiRNAs responded to PRRSV in both breeds.
miRNA	WUH3 Genome Start to End
miR-146b	11744 to 11768
miR-7134-5p	2169 to 2189
miR-125a	4251 to 4275
miR-130a	141 to 162
miR-199b-3p	11570 to 11591
miR-4332	15298 to 15317
miR-451	2750 to 2771
miR-455-5p	14702 to 14724
miR-455-3p	5772 to 5792
miR-486	6852 to 6872
miR-30d	12906 to 12930	9586 to 9609
miR-532-5p	4386 to 4410	10600 to 10626
miR-106a	14457 to 14480	4191 to 4213
miR-181a	13670 to 13692	1739 to 1762
miR-181b	13670 to 13692	1739 to 1762
miR-18b	3438 to 3461	14401 to 14426
miR-20b	14458 to 14480	4192 to 4213
miR-31	12416 to 12439	13436 to 13458
miR-335	1350 to 1371	10582 to 10603
miR-34c	13376 to 13400	9560 to 9585
miR-7140-3p	9830 to 9853	14975 to 14996
miR-199b-5p	7883 to 7904	9980 to 10002	8108 to 8126
miR-296-3p	12764 to 12784	7430 to 7449	12551 to 12572	7070 to 7091	3082 to 3102
