# Supplementary material for: Identification of Differentially Expressed Non-coding RNA in Porcine Alveolar Macrophages from Tongcheng and Large White Pigs Responded to PRRSV
Source: Sci Rep. 2018 Oct 23;8:15621. doi: 10.1038/s41598-018-33891-0 (PMC6199292; doi:10.1038/s41598-018-33891-0)
Supplement: Supplementary file 5 — Dataset5 [file 41598_2018_33891_MOESM5_ESM.xlsx]

## Sheet: Table S4
Table S4A GO biological process terms for targets of down-regulated miRNAs in TC pigs.
Table S4B GO biological process terms for targets of down-regulated miRNAs in LW pigs.

## Sheet: Table S4A
Table S4A GO biological process terms for targets of down-regulated miRNAs in TC pigs.
TC_GO Terms	No. of Genes
apoptotic process	16
immune response	14
oxidation-reduction process	12
defense response to virus	10
cell surface receptor signaling pathway	9
inflammatory response	9
T cell receptor signaling pathway	8
angiogenesis	7
protein dephosphorylation	6
positive regulation of cytosolic calcium ion concentration	6
positive regulation of I-kappaB kinase/NF-kappaB signaling	6
response to lipopolysaccharide	6
cell migration	6
T cell activation	5
B cell receptor signaling pathway	5
type I interferon signaling pathway	5
cellular response to lipopolysaccharide	5
leukocyte migration	5
positive regulation of release of sequestered calcium ion into cytosol	4
positive regulation of cell adhesion	4
calcium-mediated signaling	4
T cell costimulation	4
activation of cysteine-type endopeptidase activity involved in apoptotic process	4
endoderm formation	3
inactivation of MAPK activity	3
lipopolysaccharide-mediated signaling pathway	3
response to follicle-stimulating hormone	2

## Sheet: Table S4B
Table S4B GO biological process terms for targets of down-regulated miRNAs in LW pigs.
LW_GO Terms	No. of Genes
signal transduction	40
immune response	34
inflammatory response	31
regulation of transcription from RNA polymerase II promoter	29
apoptotic process	27
cell surface receptor signaling pathway	19
positive regulation of transcription, DNA-templated	19
positive regulation of cell proliferation	18
cell adhesion	17
positive regulation of GTPase activity	17
cellular response to lipopolysaccharide	16
response to virus	14
response to lipopolysaccharide	14
T cell receptor signaling pathway	13
cell-cell signaling	13
positive regulation of ERK1 and ERK2 cascade	12
type I interferon signaling pathway	10
T cell costimulation	10
cell migration	10
response to hypoxia	10
small GTPase mediated signal transduction	10
cellular response to tumor necrosis factor	9
chemotaxis	9
regulation of small GTPase mediated signal transduction	9
blood coagulation	9
extracellular matrix organization	9
angiogenesis	9
chemokine-mediated signaling pathway	8
protein dephosphorylation	8
positive regulation of cytosolic calcium ion concentration	8
aging	8
activation of cysteine-type endopeptidase activity involved in apoptotic process	7
peptidyl-tyrosine dephosphorylation	7
leukocyte migration	7
T cell differentiation	6
lipopolysaccharide-mediated signaling pathway	6
positive regulation of B cell proliferation	6
negative regulation of viral genome replication	6
positive regulation of cell adhesion	6
positive regulation of endothelial cell migration	6
T cell activation	6
B cell receptor signaling pathway	6
circadian regulation of gene expression	6
humoral immune response	6
cellular response to hydrogen peroxide	6
positive regulation of MAP kinase activity	6
positive regulation of smooth muscle cell proliferation	6
cholesterol homeostasis	6
positive regulation of JNK cascade	6
cell chemotaxis	6
negative regulation of cysteine-type endopeptidase activity involved in apoptotic process	6
interferon-gamma-mediated signaling pathway	6
cellular response to interleukin-1	6
positive regulation of inflammatory response	6
response to endoplasmic reticulum stress	6
wound healing	6
cellular response to hypoxia	6
transmembrane receptor protein tyrosine kinase signaling pathway	6
osteoblast differentiation	6
positive regulation of JAK-STAT cascade	5
inactivation of MAPK activity	5
positive regulation of release of sequestered calcium ion into cytosol	5
negative regulation of interleukin-6 production	5
negative regulation of type I interferon production	5
release of sequestered calcium ion into cytosol	5
extrinsic apoptotic signaling pathway	5
positive regulation of interferon-gamma production	5
skeletal muscle cell differentiation	5
calcium-mediated signaling	5
cellular response to interferon-gamma	5
response to calcium ion	5
negative regulation of ERK1 and ERK2 cascade	5
IRE1-mediated unfolded protein response	5
response to mechanical stimulus	5
response to stress	5
cellular defense response	5
apoptotic signaling pathway	5
regulation of cell migration	5
extracellular matrix disassembly	5
chronic inflammatory response	4
positive regulation of macrophage activation	4
PERK-mediated unfolded protein response	4
positive regulation of p38MAPK cascade	4
dendritic cell chemotaxis	4
defense response to protozoan	4
myeloid dendritic cell differentiation	4
natural killer cell activation	4
positive regulation of calcium-mediated signaling	4
cell recognition	4
positive regulation of viral genome replication	4
toll-like receptor signaling pathway	4
positive regulation of release of cytochrome c from mitochondria	4
positive regulation of cytosolic calcium ion concentration involved in phospholipase C-activating G-protein coupled signaling pathway	4
response to gamma radiation	4
response to ischemia	4
negative regulation of T cell proliferation	4
negative regulation of tumor necrosis factor production	4
positive regulation of cysteine-type endopeptidase activity involved in apoptotic process	4
protein N-linked glycosylation via asparagine	4
response to retinoic acid	4
monocyte chemotaxis	4
response to unfolded protein	4
response to activity	4
regulation of adaptive immune response	3
T cell chemotaxis	3
positive regulation of T cell receptor signaling pathway	3
macrophage activation involved in immune response	3
response to molecule of bacterial origin	3
positive regulation of T cell migration	3
immunoglobulin mediated immune response	3
negative regulation of innate immune response	3
activation of MAPKKK activity	3
negative thymic T cell selection	3
cell activation	3
positive regulation of macrophage chemotaxis	3
negative regulation of interleukin-12 production	3
endoderm formation	3
positive regulation of transcription from RNA polymerase II promoter in response to endoplasmic reticulum stress	3
cellular response to fluid shear stress	3
response to magnesium ion	3
positive regulation of B cell differentiation	3
positive regulation of endothelial cell apoptotic process	3
positive regulation of blood coagulation	3
positive regulation of vascular smooth muscle cell proliferation	3
positive regulation of T cell differentiation	3
positive regulation of monocyte chemotaxis	3
lymph node development	3
response to vitamin D	3
ganglioside biosynthetic process	3
positive regulation of T cell activation	3
positive regulation of blood vessel endothelial cell migration	3
sialylation	3
positive regulation of leukocyte adhesion to vascular endothelial cell	2
negative regulation of CD40 signaling pathway	2
negative regulation of interferon-alpha biosynthetic process	2
regulation of MyD88-dependent toll-like receptor signaling pathway	2
