# Supplementary material for: Identification of Differentially Expressed Non-coding RNA in Porcine Alveolar Macrophages from Tongcheng and Large White Pigs Responded to PRRSV
Source: Sci Rep. 2018 Oct 23;8:15621. doi: 10.1038/s41598-018-33891-0 (PMC6199292; doi:10.1038/s41598-018-33891-0)
Supplement: Supplementary file 6 — Dataset6 [file 41598_2018_33891_MOESM6_ESM.xlsx]

## Sheet: Table S5
Table S5A DElincRNAs identified in PAMs of TC pigs infected with PRRSV in vivo.
Table S5B DElincRNAs identified in PAMs of LW pigs infected with PRRSV in vivo.

## Sheet: Table S5A
Table S5A DElincRNAs identified in PAMs of TC pigs infected with PRRSV in vivo.
transcript_id	Position	TC_CON	TC_INF	log2FC	p value
TCONS_00000726	chr1:30317255-30326777	0.74134	0.310677	-1.25472	0.038
TCONS_00001575	chr1:84633364-84635962	0.281903	1.47233	2.38483	0.02295
TCONS_00019530	chr11:19429097-19431256	0.426558	0.167766	-1.34629	0.03755
TCONS_00025093	chr12:649126-652204	0.123108	0.732425	2.57276	0.00435
TCONS_00027445	chr12:55895373-55898475	0.271161	0.878349	1.69565	0.03865
TCONS_00037786	chr13:198954951-198956705	0.124257	0.349076	1.49021	0.02925
TCONS_00044123	chr14:29984658-29992138	0.499055	2.82168	2.49929	0.00015
TCONS_00046242	chr14:84032852-84033534	9.89646	3.94444	-1.32709	0.0079
TCONS_00051204	chr15:144813946-144835298	1.76977	0.775172	-1.19098	0.0044
TCONS_00054846	chr15:144765049-144771048	11.8033	4.94047	-1.25648	0.00345
TCONS_00055877	chr16:41263546-41266179	2.85753	0.604089	-2.24194	0.0005
TCONS_00056989	chr16:78119356-78132859	20.4645	44.5464	1.12219	0.00585
TCONS_00057560	chr16:29282760-29286506	1.08895	4.44564	2.02945	5e-05
TCONS_00061823	chr17:40224556-40239132	0.457924	0.985888	1.10632	0.0009
TCONS_00064624	chr18:57918737-57924565	0.127888	0.532686	2.0584	0.04735
TCONS_00078552	chr3:34492403-34498390	1.04076	0.373521	-1.47837	0.00425
TCONS_00092798	chr4:80527531-80535310	0.336591	0.946109	1.49101	0.0002
TCONS_00103756	chr6:63951849-63966374	0.473115	0.124949	-1.92086	0.01955
TCONS_00125566	chr8:79797974-79803941	0.126258	0.454173	1.84686	0.02605
TCONS_00126926	chr9:3406855-3420271	1.6945	5.99025	1.82176	0.0054
TCONS_00126928	chr9:3407730-3420271	2.3082	8.41125	1.86555	0.0003
TCONS_00127858	chr9:40843894-40846989	0.155023	0.586382	1.91936	0.0046
TCONS_00132350	chr9:31171110-31172521	20.3135	8.72311	-1.21953	0.0489
TCONS_00135287	chr9:134730581-134734125	1.28595	0.547545	-1.23179	0.0436
TCONS_00139510	chrGL893611.1:8049-9399	0.629834	0.199005	-1.66217	0.01185
TCONS_00143895	chrGL895288.1:21441-81297	0.98017	4.15444	2.08355	5e-05
TCONS_00144291	chrGL895479.1:2-1139	66.3677	222.688	1.74647	5e-05
TCONS_00146606	chrGL896340.1:6287-7457	0.425463	0.990112	1.21856	0.0271
TCONS_00146872	chrGL896379.1:3759-7492	0.683793	1.64667	1.26792	0.0305
TCONS_00146873	chrGL896379.1:7595-8809	0.710789	1.51648	1.09323	0.04085

## Sheet: Table S5B
Table S5B DElincRNAs identified in PAMs of LW pigs infected with PRRSV in vivo.
transcript_id	Position	LW_CON	LW_INF	log2FC	p value
TCONS_00000726	chr1:30317255-30326777	3.6666	0.65322	-2.4888	5e-05
TCONS_00001575	chr1:84633364-84635962	0.587431	1.44025	1.29382	0.02415
TCONS_00004084	chr1:181422672-181425981	0.882849	0.241863	-1.86798	0.02655
TCONS_00004535	chr1:201795234-201842785	2.00852	0.703064	-1.5144	5e-05
TCONS_00007295	chr1:547289-549440	1.42503	0.231752	-2.62034	0.04785
TCONS_00009805	chr1:119819328-119822593	1.29556	0.331147	-1.96803	0.01165
TCONS_00011073	chr1:169431682-169452308	4.32842	0.521713	-3.05251	0.0304
TCONS_00019530	chr11:19429097-19431256	3.43511	0.907179	-1.9209	5e-05
TCONS_00019534	chr11:19432820-19445467	0.966205	0.379305	-1.34897	0.0497
TCONS_00025093	chr12:649126-652204	0.128467	1.07918	3.07046	0.01195
TCONS_00031372	chr13:135620711-135688462	4.70685	1.7282	-1.44549	5e-05
TCONS_00033406	chr13:23768713-23777198	0.358073	0.138698	-1.36831	0.00275
TCONS_00037786	chr13:198954951-198956705	0.187213	0.785384	2.06872	0.00295
TCONS_00039331	chr14:29949127-29951357	0.823737	2.99728	1.8634	5e-05
TCONS_00044123	chr14:29984658-29992138	0.557811	2.57646	2.20754	0.0002
TCONS_00046242	chr14:84032852-84033534	9.78198	4.27562	-1.19399	0.0145
TCONS_00054846	chr15:144765049-144771048	7.27668	2.44856	-1.57135	0.0009
TCONS_00055877	chr16:41263546-41266179	1.22645	0.253975	-2.27173	0.0072
TCONS_00057560	chr16:29282760-29286506	1.34569	8.48141	2.65595	5e-05
TCONS_00058343	chr16:57913038-57958105	0.676304	0.231199	-1.54854	5e-05
TCONS_00058366	chr16:58028091-58037150	21.8605	9.09153	-1.26573	0.0364
TCONS_00060803	chr17:64622155-64629149	0.5373	0.100621	-2.4168	0.00175
TCONS_00066566	chr2:4447985-4453086	3.06343	1.2721	-1.26794	0.02705
TCONS_00074289	chr2:64917651-64922819	5.04865	2.32042	-1.12151	0.00145
TCONS_00078552	chr3:34492403-34498390	1.54135	0.315125	-2.2902	5e-05
TCONS_00079816	chr3:59709951-59720180	0.846029	7.14011	3.07717	5e-05
TCONS_00081462	chr3:119943091-119950523	40.0769	7.5494	-2.40834	0.04845
TCONS_00083765	chr3:40422494-40424585	0.384391	1.77384	2.20623	0.0015
TCONS_00085068	chr3:73228720-73251763	1.36916	0.416842	-1.71572	5e-05
TCONS_00103756	chr6:63951849-63966374	0.579191	0.192619	-1.58828	0.00855
TCONS_00112889	chr7:23062881-23068535	1.1805	2.8207	1.25665	0.0066
TCONS_00125373	chr8:74836660-74847037	6.09678	2.04049	-1.57913	0.01495
TCONS_00125566	chr8:79797974-79803941	0.118811	0.487069	2.03545	0.01065
TCONS_00126927	chr9:3407730-3420271	0.223324	4.02565	4.17201	0.0024
TCONS_00126928	chr9:3407730-3420271	1.41002	9.04312	2.68111	5e-05
TCONS_00126929	chr9:3407810-3409446	13.8114	91.1084	2.72172	0.0043
TCONS_00130731	chr9:134073598-134195750	0.764177	0.269728	-1.5024	0.0218
TCONS_00130828	chr9:136444272-136446369	0.79008	0.195094	-2.01783	0.0006
TCONS_00132347	chr9:31150688-31172855	0.422007	0.105393	-2.00149	0.04925
TCONS_00132350	chr9:31171110-31172521	18.8046	5.77248	-1.70383	0.0018
TCONS_00136161	chrGL892325.1:16903-18122	0.204093	0.578974	1.50427	0.0408
TCONS_00140165	chrGL893763.1:17674-21080	2.24644	0.288691	-2.96004	0.00405
TCONS_00141974	chrGL894410.2:16290-26140	0.270858	1.12197	2.05042	0.00785
TCONS_00143895	chrGL895288.1:21441-81297	1.19499	5.51715	2.20693	5e-05
TCONS_00144291	chrGL895479.1:2-1139	58.0472	210.321	1.85729	5e-05
TCONS_00146872	chrGL896379.1:3759-7492	0.613119	1.7467	1.51039	0.0286
TCONS_00146873	chrGL896379.1:7595-8809	0.561799	1.98634	1.82199	0.00295
TCONS_00147013	chrGL896412.1:25075-25721	16.7432	4.64569	-1.84961	0.00485
