# Supplementary material for: Identification of Differentially Expressed Non-coding RNA in Porcine Alveolar Macrophages from Tongcheng and Large White Pigs Responded to PRRSV
Source: Sci Rep. 2018 Oct 23;8:15621. doi: 10.1038/s41598-018-33891-0 (PMC6199292; doi:10.1038/s41598-018-33891-0)
Supplement: Supplementary file 7 — Dataset7 [file 41598_2018_33891_MOESM7_ESM.xlsx]

## Sheet: Table S6
Table S6 GO biological process enrichment of DEmRNAs within 500kb of DElincRNAs.
GO_BP term	No. of Genes
intracellular signaling cascade	12
reproductive process in a multicellular organism	7
gamete generation	6
negative regulation of signal transduction	5
gonad development	4
rhythmic process	4
